# Supplementary material for: Use of Antibiotics and Probiotics Reduces the Risk of Metachronous Gastric Cancer after Endoscopic Resection
Source: Biology (Basel). 2021 May 22;10(6):455. doi: 10.3390/biology10060455 (PMC8224738; doi:10.3390/biology10060455)
Supplement: Supplementary file 1 [file biology-10-00455-s001.zip]

Archive with 2 entries (2 files):
- supplementary 1.pdf
- Supplementary table2.pdf
